# Supplementary material for: “People are shortening the lifetime of mentally ill persons”; Community’s perception towards mental illness and help-seeking behavior in Bench Sheko, Sheka, Kaffa and West Omo zones, South West Ethiopia, 2021
Source: PLoS One. 2025 Apr 29;20(4):e0320740. doi: 10.1371/journal.pone.0320740 (PMC12040187; doi:10.1371/journal.pone.0320740)
Supplement: S1 File — (ZIP) [file pone.0320740.s001.zip]

Archive with 11 entries (10 files):
- Transcribed data sample/
- Transcribed data sample/Interview data (A).docx
- Transcribed data sample/Interview data (B).docx
- Transcribed data sample/Interview data (C).docx
- Transcribed data sample/Interview data (D).docx
- Transcribed data sample/Interview data (E).docx
- Transcribed data sample/Interview data (F).docx
- Transcribed data sample/Interview data (G).docx
- Transcribed data sample/Interview data (H).docx
- Transcribed data sample/Interview data (I).docx
- Transcribed data sample/Interview data (J).docx
